# Supplementary material for: AcOTApks Gene-Based Molecular Tools to Improve Quantitative Detection of the Mycotoxigenic Fungus Aspergillus carbonarius
Source: Foods. 2024 Dec 29;14(1):65. doi: 10.3390/foods14010065 (PMC11719998; doi:10.3390/foods14010065)
Supplement: Supplementary file 1 [file foods-14-00065-s001.zip]

Archive with 1 entries (1 files):
- foods-3381078-supplementary.pdf
